# Supplementary material for: Preparation of Antimicrobial Agents: From Interpolyelectrolyte Complexes to Silver-Containing Metal–Polymer Complexes and Nanocomposites
Source: Polymers (Basel). 2024 Oct 8;16(19):2842. doi: 10.3390/polym16192842 (PMC11478344; doi:10.3390/polym16192842)
Supplement: Supplementary file 1 [file polymers-16-02842-s001.zip]

Archive with 1 entries (1 files):
- polymers-3208978-supplementary.pdf
